# Supplementary material for: The Prevalence of Irritable Bowel Syndrome after Severe Acute Respiratory Syndrome Coronavirus 2 Infection and Their Association: A Systematic Review and Meta-Analysis of Observational Studies
Source: J Clin Med. 2023 Feb 27;12(5):1865. doi: 10.3390/jcm12051865 (PMC10003507; doi:10.3390/jcm12051865)
Supplement: Supplementary file 1 [file jcm-12-01865-s001.zip]

Archive with 4 entries (4 files):
- Supplemantary Materials S1.pdf
- Supplementary Materials S2.pdf
- Supplementary Materials S3.pdf
- Supplementary Materials S4.pdf
